# Supplementary material for: Continuous Intraoperative Nerve Monitoring of a Non-Recurrent Laryngeal Nerve: Real-Life Data of a High-Volume Thyroid Surgery Center
Source: Cancers (Basel). 2024 Feb 29;16(5):1007. doi: 10.3390/cancers16051007 (PMC10931225; doi:10.3390/cancers16051007)
Supplement: Supplementary file 1 [file cancers-16-01007-s001.zip]

Archive with 1 entries (1 files):
- cancers-2813565-supplementary.mp4
